# Supplementary material for: Metabarcoding avian diets at airports: implications for birdstrike hazard management planning
Source: Investig Genet. 2013 Dec 11;4:27. doi: 10.1186/2041-2223-4-27 (PMC3874626; doi:10.1186/2041-2223-4-27)
Supplement: Additional file 1: Table S1 — List of primers used in this study for generating fusion tagged amplicons for high-throughput sequencing (HTS). [file 2041-2223-4-27-S1.xls]

## Sheet: Table 1
Table 1. Species identification of birdstrike remains (blood, tissue, feathers) collected from aircraft after landing at Perth Airport.
Case Number	Sample Type	Species Identified	Common Name	Comments
1	blood soaked feather	Bubulcus ibis	cattle egret	100% match 12S and Cytb
2	blood swab	Columba livia	common pigeon	100% match 12S only
3	feather	Columba livia	common pigeon	100% match 12S only
4a	blood swab	Fulica atra australis	Australian coot	100% match 12S only
4b	feather	Fulica atra australis	Australian coot	100% match 12S only
5	blood swab	Hirundinidae	swallow and martin family	97% match with 12S
		Petrochelidon ariel	fairy martin	98% match with Cytb
6	partial carcass	Chroicocephalus hartlaubii	Hartlaub’s gull*	100% match Cytb only
		Chroicocephalus cirrocephalus	grey-headed gull*	100% match Cytb only
7	blood swab	N/A	N/A	extract failed to amplify DNA
8	feather	Apus pacificus	Pacific swift	100% match 12S and Cytb
9	blood swab	Hirundinidae	swallow and martin family	97.9% match with 12S
		Hirundo nigricans	tree martin	99.8% match with Cytb
10	feather	Falco berigora	brown falcon	100% match Cytb only. Strike reported on take off
11	blood swab	Pteropus poliocephalus	grey-headed flying fox	99.4% match with Cytb. Strike occurred on take off
12	blood swab	Accipitridae	birds of prey	90.5% match 12S, 90.9% match Cytb
13a	blood swab	Chenonetta jubata	Australian wood duck	99.6% match 12S, 99.5% match Cytb
13b	blood swab	Chenonetta jubata	Australian wood duck	99.6% match 12S, 99.5% match Cytb
Species identification by the Australian Wildife Forensic Services used mitochondrial DNA sequencing (12S rRNA and/or Cytb).
* Cytb sequences matched 100% to two Chroicocephalus species

## Sheet: Table 2
Table 2. Closest Animal DNA sequence matches generated through high-throughput sequencing (HTS) from within the gastrointestinal tracts (GITs) of 12 birdstrike species collected at Perth Airport
Birdstrike species	Animal Classes, Orders, Families, Genera and Species Identified
	Mus musculus	Bos	Zosterops lateralis	Scincidae	Gambusia	Aranea	Acrididae	Lepidoptera	Diptera	Rhantus	Cherax
Australian hobby (n = 1)			✔				✔
Barn owl (n = 9)	✔							✔
Nankeen kestrel (n = 16)	✔			✔			✔	✔	✔
Black shouldered kite (n = 1)	✔
Southern boobook (n = 1)	✔							✔
Australian Magpie (n = 1)		✔
Galah (n = 13)									✔
White-faced heron (n = 8)					✔	✔	✔		✔		✔
Pacific black duck (n = 1)									✔	✔
Welcome swallow (n = 3)									✔
Little button quail (n = 1)							✔
Pipit (n = 3)							✔

## Sheet: Table 3
Table 3. Plant DNA sequence matches generated from high-throughput sequencing (HTS) of gastrointestinal tract (GIT) contents of 16 birdstrike species collected at Perth Airport
Plant Families and Genera identified		Birdstrike Species
Plant Family	Plant Genus	AH	BO	NK	BSK	SB	AM	RTBC	G	WFH	WD	PBD	P	TM	WS	LBQ	Pip
Aizoaceae									✔
Amaranthaceae				✔										✔	✔
Apiaceae		✔
Asteraceae				✔			✔		✔	✔				✔	✔
Brassicaceae													✔	✔
Cyperaceae										✔
Fabaceae			✔	✔
	Mirbelieae					✔
	Trifolium		✔							✔	✔
Geraniaceae	Erodium								✔
Haloragaceae	Myriophyllum						✔
Iridaceae			✔	✔			✔		✔	✔							✔
Juncaceae	Juncus											✔
Lamiaceae	Salvia						✔
Myrtaceae						✔	✔	✔	✔					✔
Oleaceae			✔
Oxalidaceae	Oxalis		✔						✔	✔							✔
Pittosporaceae	Billardiera						✔
Plantaginaceae	Callitriche										✔
Poaceae			✔	✔	✔		✔		✔	✔	✔	✔	✔			✔	✔
	Avena		✔						✔				✔
	Phalaris												✔
	Sorghum												✔
Polygonaceae				✔										✔
Proteaceae			✔
Rosaceae	Rosa						✔
Solanaceae		✔	✔	✔						✔				✔	✔
Verbenaceae							✔
Vitaceae														✔
Number of individuals sampled		1	9	16	1	1	2	1	13	8	2	1	8	7	3	1	3
Birdstrike species name abbreviations: AH, Australian hobby; BO, barn owl; NK, Nankeen kestrel; BSK, black-shouldered kite; SB, southern boobook; AM, Australian magpie; RTBC, red-tailed black cockatoo; G, galah; WFH, white-faced heron; WD, wood duck; PBD, Pacific black duck; P, pigeon; TM, tree martin; WS, welcome swallow; LBQ, little button quail; Pip, pipit.

## Sheet: Table S1
Table S1. List of primers used in this study for generating fusion tagged amplicons for high-throughput sequencing (HTS)
Primer Name	Target	Primer Sequence (5'-3')	Product size	Source	Birdstrike species screened
Titanium Primer A	N/A	CGTATCGCCTCCCTCGCGCCATCAG	N/A	[32]	N/A
Titanium Primer B		CTATGCGCCTTGCCAGCCCGCTCAG
trnL g	Plant species	GGGCAATCCTGAGCCAA	50-70 bp	[29]	all species
trnL h		CCATTGAGTCTCTGCACCTATC
16S mam1 (F)	Mammalian species	CGGTTGGGGTGACCTCGGA	90-100 bp	[30]	raptors, magpie, white-faced heron
16S mam2 (R)		GCTGTTATCCCTAGGGTAACT
12S a	Avian species	CTGGGATTAGATACCCCACTAT	250 bp	[23]	raptors only
12S h		CCTTGACCTGTCTTGTTAGC
ZBJ-ArtF1c	Insect species	AGATATTGGAACWTTATATTTTATTTTTGG	160 bp	[31]	all species
ZBJ-ArtR2c		WACTAATCAATTWCCAAATCCTCC
16S1F-degenerate	Fish species	GACGAKAAGACCCTA	180-270 bp	[19]	white-faced herons
16S2R-degenerate		CGCTGTTATCCCTADRGTAACT
Individual fusion primers consisted of Roche Titanium Primer A or B followed by a 6-8 bp MID tag, and one of the above primer sequences.
